# Supplementary material for: A qualitative comparison of how older breast cancer survivors process treatment information regarding endocrine therapy
Source: PLoS One. 2019 Jan 31;14(1):e0210972. doi: 10.1371/journal.pone.0210972 (PMC6354984; doi:10.1371/journal.pone.0210972)
Supplement: S1 Table — (XLSX) [file pone.0210972.s001.xlsx]

## Sheet: all data
ID number	01	02	03	04	05	06	07	08	09	10	11	12	13	14	15	16	17	18	19	20	21	22	23	24	25	26	27	28	29	30	31	32	33	34	35	36	37	38	39	40	41	42	43	44	45	46	47	48	49
Self-identified race/ethnicity	White	White	White	Korean	White	White	White	White	White	White	White	White	Latina	White	White	White	White	Japanese American	Latina	White	Japanese	Japanese	White	White	White	White	White	Chinese	White	White	African-American	White	White	White	White	White	White	Latina	White	White	White	White	White	White	White	White	White	White	White
Marital Status	married	widowed	never married	married	widowed	married	married	widowed	widowed	widowed	widowed	widowed	married	married	divorced	divorced	married	married	widowed	married	divorced	married	divorced	widowed	married	widowed	married	married	married	divorced	widowed	widowed	widowed	married	married	divorced	married	separated	married	divorced	divorced	divorced	divorced	married	married	married	widowed	widowed	married
Breast Cancer Stage	l	l	l	lll	l	ll	ll	ll	l	ll	lll	l	ll	ll	l	l	ll	l	l	ll	l	ll	l	ll	l	l	lll	l	l	l	l	l	lll	l	l	l	l	l	l	l	l	l	ll	l	ll	l	2	ll	l
Number of LN positive	0	none removed	0	14	0	0	0	0	0	0	8	0	0	0	0	0	1	0	0	0	0	1	0	0	0	none removed	1	0	0	0	0	0	14	0	0	0	0	0	0	0	0	0	1	0	0	0	0	0	0
Duration of treatment on endocrine therapy (months)	15.2333	1.16667	6.16667	5.66667	13.6	16.8	10.7667	10.4	13.8	9.36667	7.86667	10.3	9.53333	12.7333	12.3	6.33333	10.9333	9.06667	8.2	16.1667	8.23333	10.4333	35.5667	9.8	16.3	22.9667	16.9	17.5667	11.0333	7.13333	10.5333	8.3	37.8667	28	16	19.9667	29.4667	27	9.8	7.23333	15.3667	16.1333	3.5	2.26667	3.73333	6.13333	9.73333	0.9	5.06667
Months between last date endocrine therapy taken to interview date		181												68					132										164	233		395	33	187	164	46	940		287	547	253	19	287	196	394	153	125	169	58
Charlson cormobidity index	3	6	3	4	2	4	2	4	2	3	6	5	2	3	2	3	2	2	2	3	4	4	3	2	3	5	3	2	2	2	8	3	3	2	3	4	3	3	3	3	2	3	3	3	2	4	2	2	2
Age at Interview (years)	75	94	76	71	68	70	69	84	71	71	72	79	66	72	67	72	68	67	68	72	73	80	76	67	72	91	70	69	71	70	85	81	80	72	74	74	75	77	74	73	68	76	73	72	69	78	68	67	70
Ever taken HRT	yes	no	no	yes	yes	yes	yes	yes	yes	no	yes	yes	no	yes	yes	no	yes	yes	yes	yes	no	yes	yes	no	yes	no	yes	yes	yes	yes	yes	yes	yes	yes	no	yes	yes	yes	yes	yes	no	no	yes	yes	yes	yes	yes	no	yes
Stopped HRT at time of or before diagnosis	before	na	na	before	at time of	before	before	before	at time of	NA	before	at time of	na	before	before	na	before	before	at time of	at time of	NA	before	at time of	NA	before	NA	before	before	at time of	before	before	before	before	at time of	NA	before	at time of	before	before	at time of	NA	NA	at time of	at time of	before	at time of	at time of	NA	before
Primary Treatment: Surgery	lumpectomy	lumpectomy	lumpectomy	lateral mastectomy	lumpectomy	lumpectomy	lumpectomy	double mastectomy	lumpectomy	lumpectomy	lateral mastectomy	lateral mastectomy	double mastectomy	lumpectomy	lumpectomy	lumpectomy	lateral mastectomy	lumpectomy	lumpectomy	lumpectomy	lumpectomy	lumpectomy	lumpectomy	lumpectomy	lateral mastectomy	lumpectomy	lumpectomy	double mastectomy	lumpectomy	lumpectomy	lumpectomy	lumpectomy	lateral mastectomy	double mastectomy	lumpectomy	lumpectomy	lumpectomy	lumpectomy	lumpectomy	lumpectomy	lumpectomy	lateral mastectomy	lumpectomy	lumpectomy	lateral mastectomy	lumpectomy	lumpectomy	lumpectomy	lumpectomy
Primary Treatment: Chemotherapy	No	No	No	Yes	No	No	Yes	No	No	No	Yes	no	no	no	no	no	no	no	no	no	no	Yes	no	yes	no	no	yes	no	no	no	yes	no	yes	no	no	no	no	no	no	no	no	no	yes	no	no	no	no	no	no
Primary Treatment: Radiotherapy	Y	Y	N	Y	Y	y	y	n	yes	yes	yes	no	yes	yes	yes	yes	no	yes	yes	yes	yes	yes	no	yes	no	yes	yes	no	no	yes	yes	yes	yes	no	no	no	no	yes	yes	yes	yes	no	yes	yes	no	no	yes	yes	yes
Setting of where treatment was received	NCI-comprehensive cancer center	NCI-comprehensive cancer center	NCI-comprehensive cancer center	NCI-comprehensive cancer center	NCI-comprehensive cancer center	NCI-comprehensive cancer center	NCI-comprehensive cancer center	Community Medical Center	NCI-comprehensive cancer center	NCI-comprehensive cancer center	NCI-comprehensive cancer center	NCI-comprehensive cancer center	NCI-comprehensive cancer center	NCI-comprehensive cancer center	HMO	NCI-comprehensive cancer center	NCI-comprehensive cancer center	community medical center	community medical center	community cancer center	NCI-comprehensive cancer center	NCI-comprehensive cancer center	HMO	Private practice	community medical center	community medical center	clinic	community medical center	HMO	Private practice	community medical center	Private practice	Private practice	community medical center	HMO	Private practice	private practice	Private practice	HMO	HMO	private practice	private practice	private practice	NCI-designated comprehensive Cancer center	NCI-designated comprehensive cancer center	Community medical center	private practice	NCI-designated comprehensive cancer center	private practice
Education completed	high school graduate	high school graduate	high school graduate	college graduate	high school graduate	college graduate	graduated from graduate school	graduated from graduate school	graduated from graduate school	college graduate	some graduate school	college graduate	college graduate	college graduate	graduated from graduate school	college graduate	graduated from graduate school	some graduate school	college graduate	college graduate	high school graduate	high school graduate	college graduate	some college	high school graduate	college graduate	some college	some graduate school	graduated from graduate school	some college	graduated from graduate school	some college	high school graduate	graduated from gradulate school	some college	some graduate school	college graduate	hign school graduate	college graduate	college graduate	some college	some college	college graduate	college graduate	graduated from graduate school	college graduate	college graduate	some graduate school	college graduate
Annual household income	$81,000-$100,999	$21,000-$40,999	$41,000 - $60,999	$61,000-$80,999	$61,000 - $80,999	$81,000 - $100,999	> $101,000	$61,000 - $80,999	$21,000 - $40, 999	$61,000 - $80,999	$81,000 - $100,999	$61,000 - $80,999	> $101,000	$21,000 - $40,999	$41, 000 -$ 60,999	< $20,999	>$101,000	$81,000 - $100,999	$61,000 -$ 80,999	> $101,000	$41,000 - $60,999	>$101,000	$21,000 - $40,999	$21, 000 - $40,999	$61,000 - $80,999	$61,000 - $80,999	$61,000 - $80,999	> $101,000	> $ 101,000	$41,000 -$ 60, 999	$21,000 -$40,999	$61,000 - $89,999	$21,000 -$49,999	> $101,000	$21,000 - $40,999	$21,000 - $40,999	$61,000 - $80,999	$21,000 - $40,999	$41,000 - $60,999	$21,000 - $40,999	$41,000 - $60,999	$21,000 - $40,999	$21,000 - $40,999	> $101,000	$61,000 - $80,999	$61,000 - $80,999	$81,000 - $100,999	<$20,999	$41,000 - $60,999
Living situation	with spouse	alone	alone	with spouse	alone	with spouse	with spouse	alone	alone	alone	alone	alone	with spouse	with spouse	alone	alone	with spouse	with spouse	other	with spouse	alone	with spouse	alone	alone	with spouse	other	with spouse	with spouse	with spouse	alone	other	other	alone	with spouse	with spouse	other	with spouse	alone	with spouse	alone	other	other	alone	with spouse	with spouse	with spouse	alone	alone	with spouse
Aware of AI prior to diagnosis or prescription	no prior knowledge	not asked	no prior knowledge	no prior knowledge	no prior knowledge	no prior knowledge	no prior knowledge	no prior knowledge	no prior knowledge	not asked	no prior knowledge	knew of AI	no prior knowledge	no prior knowledge	knew of AI	no prior knowledge	no prior knowledge	knew of AI	knew of AI	knew of AI	no prior knowledge	no prior knowledge	knew of AI	no prior knowledge	no prior knowledge	no prior knowledge	no prior knowledge	no prior knowledge	no prior knowledge	knew of AI	no prior knowledge	knew of AI	knew of AI	knew of AI	no prior knowledge	no prior knowledge	no prior knowledge	no prior knowledge	knew of AI	knew of AI	knew of AI	no prior knowledge	no prior knowledge	no prior knowledge	no prior knowledge	knew of AI	no prior knowledge	no prior knowledge	no prior knowledge
Knew someone with taking/had taken AI or Tamoxifen	not asked	not asked	not asked	Yes	No	Yes	Yes	Yes	No	not asked	not asked	Yes	No	Yes	Yes	No	No	Yes	Yes	Yes	No	not asked	Yes	Yes	Yes	No	No	No	Yes	Yes	No	Yes	Yes	yes	not asked	Yes	yes	No	Yes	Yes	Yes	not asked	not asked	YEs	Yes	Yes	Yes	not asked	Yes
Aware of tamoxifen prior to diagnosis or prescription	No	Yes	No	No	not asked	Yes	Yes	Yes	No	not asked	Yes	Yes	No	not asked	Yes	No	Yes	not asked	Yes	not asked	Yes	not asked	not asked	not asked	Yes	No	No	No	Yes	not asked	No	Yes	Yes	yes	No	not asked	Yes	No	Yes	Yes	Yes	No	No	Yes	Yes	Yes	Yes	Yes	Yes
Used online sources for AI-related information	unknown	unknown	No	No	Yes	Yes	Yes	unknown	Yes	No	Yes	Yes	Yes	Yes	Yes	No	Yes	unknown	Yes	Yes	Yes	No	No	No	Yes	No	Yes	Yes	Yes	Yes	unknown	Yes	Unknown	No	No	Yes	Yes	No	Yes	Yes	Yes	No	Yes	Yes	Yes	Yes	Yes	Yes	Yes
Mini-Mental Status Examination	29	30	30	30	29	30	28	29	30	29	30	29	30	29	30	30	30	30	30	28	30	28	29	30	29	28	29	30	30	30	30	30	30	29	24	29	30	30	30	28	27	30	30	30	28	26	27	27	29
Months from diagnosis to interview	19.9667	12.9333	9.26667	13.2	15.1	20.5	19.5667	14.3333	15.9	14.9333	16.8	14.1667	11.8333	20.1667	14.3	15.5333	12.8	11.5667	15.7667	21.1667	12.9333	17.8667	38.0333	20.8	19.4333	23.4667	22.2	22.3667	18.3667	20.4667	17.8	23.4667	44.7667	39.3	22.7333	25.9	37.5667	30.7333	20.6667	25.8	29.1333	20.6333	22.8667	11.3333	19.7333	13.2333	18.4	13.7333	24.5
Oncotype DX documented in medical record	NO	NO	NO	No	No	no	No	No	No	yes	no	no	no	no	no	no	no	yes	no	yes	yes	no	no	yes	yes	no	no	yes	no	yes	yes	no	no	yes	no	yes	yes	no	no	no	yes	yes	no	no	no	yes	yes	yes	yes
[truncated: 5 more columns]
